# Supplementary material for: A DNA test for high incidence of soft scald and soggy breakdown postharvest disorders in Malus domestica Borkh
Source: Mol Breed. 2021 Sep 11;41(9):57. doi: 10.1007/s11032-021-01245-w (PMC10236029; doi:10.1007/s11032-021-01245-w)
Supplement: Supplementary file 1 — Supplementary file1 (XLSX 12 KB) [file 11032_2021_1245_MOESM1_ESM.xlsx]

## Sheet: Online Resource 1
Online Resource 1. Twelve SNP markers: names (full name and NCBI dbSNP accession no.), flanking sequence, and GDDH whole genome sequence coordinates. SNP markers that had the highest prediction accuracies for determining number of high disorder incidence haplotypes are listed in bold.
Full SNP name1,2	NCBI dbSNP no.	Flanking squence	GDDH coordinates3
SNP_FB_0449393	-	TCACTCTCRCTCTGCGCATRTAAATACGATTACAGCCTTACATCCATCCTTACAGGCTTA[A/C]AGCCTAGCCTAACCTTACTTTTATAAATTTTATATTTTTAATGACTAGTCTCCCTGGCTT	76735
RosBREEDSNP_SNP_GA_1260672_Lg2_01134_MAF40_1677893_exon1	ss475876959	TTATTAGATCTTCAGTGAAATAATAGTAAGTAATAAAAAGATTATGAATTTATAGAAGCAG[A/G]AGACTCCAAGTTGAACAGACCAAATGTAATGGGAGAAAAGAGAGGGAGGGGAGAGTTCGGT	285752
RosBREEDSNP_SNP_CA_1599366_Lg2_snpCO903605_MAF40_MDP0000303518_exon5	ss475876970	TTCACCTATTCAAACAGACCAACCCGATGTGACCTCATAACCTAGACCTTCTTCACCTATT[A/C]AAACTGACAACCCCGATGTGACTTCACACCCTAGTCCCATAGGTTCCTCTCCCGTGTTAAA	572601
snpCO903605	ss475892143	ATTACTACAGCATAAACTACCCCTTCAGTCCATATCAAACAGTTTGGACTGGATCAACGTAATGGCTTACGACTTCTACGGCCCCGGTTGGTTCCCAAACAACACTGCGCCACCCGCGGCGTTGTCTGCGAGTTCCGTTAACGGGGATGCCGGAATCACGTCGTGGATTAAGGCAGGATTGGCTCCCAAAAAGATAGTGCTAGGTCTTCCATTTTACGGATATGCGTGGCGTTTGTTGGACGCGAATAACCACGGCATTTTTGCCCCTGCTAATGGATCCGGTATAGGAACGTATGGTGACCAAGGTTACAGCCAAATAAAGGATTTCATAAGCCAAAACGCAGCTC[A/G]GACGGTGTACAACGCCACCTTTGTTACGAACTATTGCTACTCCGGGA…	715258
RosBREEDSNP_SNP_TC_1879153_Lg2_01735_MAF30_MDP0000516949_exon1	ss475876975	CCGGTGATGGAAGTCCAGTATTGTCCCCCTGACCAGGAACTGAGTTATCAACAACATCAGT[T/C]CCACTAAAATCAGAATTTTGAGTTGAAGTTGCACTTGCATTGCTCTCCTTCCTCACGATAC	831453
RosBREEDSNP_SNP_AG_1908444_Lg2_01735_MAF50_979810_exon1	ss475876977	GCAGGAGATCAATCGTCGATTCTTATGCCGGAAAGCTTGCCACAGGTGCCGGTGAAAGAGA[A/G]CGGCAGCGCAGATCGAACAAGGAGGAAACCGTTTAGGAGTCTGTTTCAGAGAGAACAGAAA	848015
RosBREEDSNP_SNP_GA_1979331_Lg2_AAT1_MAF50_MDP0000307573_exon4	ss475876985	CAATTATTTCCGGTCACTCAAACAAGCTATTGCTAAAGAGTGGGGGACTCAACTTTTACCC[A/G]GTTCACGTGGACGTGGATCAAAAGCACTTTCGGGCTTTCTCCTTTTCTGTGGTAGTAAAAG	939240
SNP_FB_0451368	-	CTTGTTTAATAAGTATGTGTAATGTGTTTATATCTTTCGTTATACAGCCAATCATGTAAT[T/G]ACATAAATAAATACATAATTTCTACTNTTTAGTAGAATTTTCTTTGTCAATCAAAAGAAA	1240614
SNP_FB_0452022	-	GAAGAACATCCTGACGTGATACTACTTTGTACGTCTATTCTTTCAACCGAGAAAGTTTTG[A/C]GGTCATTGCCCCTGCATAGGCTTAAGAGAAATACTTTATTTGTTGATGTTCTTTCAGTGA	1476393
SNP_FB_0452379	-	TCCTTGGAGTATTATGTATCATATATCTAGCTAGGTTTTCATTGGTTAACTGCATTCGGG[A/G]TGGATCAGCNGCTGACAGCTGCTGGGACCTTATGCAATAATCAATAAGGTGTTGTTATCT	2043077
SNP_FB_0452407	-	CCACAAAGCCGAAGAAACATTTATCGTTATACAAATTCTTTAGAAAACATCCGGATGAAA[A/G]CGCCCTGGGATGGAGCTGCTTTGTTGTGCCTGCTTTAGGTGCATTGTAAGTGCRTAGTTG	2049401
SNP_FB_0949693	-	TCTTTCACAAGTATTCTTTCTTGCATCAACCTTTTTCACTACAATTCTTCTCACTGCATG[T/C]CCATGTCATGGCCTCGAGTTATTAGAGAATGTCCCRTCACTAGTTGTATATATGTAATCA	2333532
1Full SNP names listed based upon names given by Chagné et al. (2012). Chagné D, Crowhurst R N, Troggio M et al. (2012) Genome-Wide SNP Detection, Validation, and Development of an 8K SNP Array for Apple. PLoS One 7(2): e31745. https://doi.org/10.1371/journal.pone.0031745
2Full SNP names listed based upon names given by Bianco et al. (2016). Bianco L, Cestaro A, Linsmith G et al. (2016) Development and validation of the Axiom Apple 480K SNP genotyping array. Plant J 86(1):62-74. https://doi.org/10.1111/tpj.13145
3GDDH coordinates reference the physical base pair location for the SNP markers based upon Daccord et al. (2017). Daccord N, Cleton JM, Linsmith G et al. (2017). High-quality de novo assembly of the apple genome and methylome dynamics of early fruit development. Nat Genet 49:1099-1106. https://doi.org/10.1038/ng.3886
