# Supplementary material for: A DNA test for high incidence of soft scald and soggy breakdown postharvest disorders in Malus domestica Borkh
Source: Mol Breed. 2021 Sep 11;41(9):57. doi: 10.1007/s11032-021-01245-w (PMC10236029; doi:10.1007/s11032-021-01245-w)
Supplement: Supplementary file 2 — Supplementary file2 (XLSX 21 KB) [file 11032_2021_1245_MOESM2_ESM.xlsx]

## Sheet: Online Resource 2
Online Resource 2. Number of high disorder incidence (HDI) haplotype copies for 132 apple accessions determined by 12 markers tested. SNP markers tested are described in Online Resource 1. SNP markers that had the highest prediction accuracies for determining number of high disorder incidence haplotypes are listed in bold.
Expected no. HDI haplotype copies1	Accession	No. HDI haplotype copies determined by SNP markers2,3
		SNP_FB_0449393	RosBREEDSNP_SNP_GA_1260672_Lg2_01134_MAF40_1677893_exon1	RosBREEDSNP_SNP_CA_1599366_Lg2_snpCO903605_MAF40_MDP0000303518_exon5	snpCO903605	RosBREEDSNP_SNP_TC_1879153_Lg2_01735_MAF30_MDP0000516949_exon1	RosBREEDSNP_SNP_AG_1908444_Lg2_01735_MAF50_979810_exon1	RosBREEDSNP_SNP_GA_1979331_Lg2_AAT1_MAF50_MDP0000307573_exon4	SNP_FB_0451368	SNP_FB_0452022	SNP_FB_0452379	SNP_FB_0452407	SNP_FB_0949693
2 HDI haplotype copies	EJ030	2	2	2	2	2	2	1	2	2	2	2	2
	EJ031	2	2	2	2	2	2	2	2	2	1	2	2
	EJ095	2	2	2	2	2	2	-	2	2	2	2	2
	EJ105	2	2	2	2	2	2	-	2	2	-	-	2
	EJ121	2	2	2	2	2	2	2	2	2	1	2	2
	EJ137	2	2	2	2	2	2	-	2	2	2	2	2
	EJ138	2	2	2	2	2	2	2	2	2	2	2	2
	EJ141	2	2	2	2	2	2	-	2	2	2	2	2
	EJ156	2	2	2	2	2	2	-	2	2	2	2	2
	EJ165	2	2	2	2	2	2	-	2	2	2	2	2
	EJ166	2	2	2	2	2	2	-	2	2	1	2	2
	Honeycrisp	2	2	2	2	2	2	2	2	2	2	2	2
	MN2042	1	2	2	2	2	2	1	1	1	1	2	2
	MN2080	2	2	2	2	2	2	-	2	2	2	2	2
	MN2082	2	2	2	2	2	2	-	2	2	2	2	2
	MN2085	2	2	2	2	2	2	-	2	2	2	2	2
	MN2086	2	2	2	2	2	2	-	2	1	1	2	2
	MN2093	-	2	2	2	2	2	2	1	2	2	2	2
	MN2097	2	2	2	2	2	2	-	2	2	2	2	2
	MN2098	1	2	1	2	1	2	2	1	1	1	1	2
	MN55	2	2	2	2	2	2	-	2	2	2	2	2
1 HDI haplotype copies	WA10	2	2	2	2	2	2	2	2	2	2	2	2
	WA11	2	1	2	2	2	2	2	2	1	1	2	1
	WA12	1	2	2	2	2	2	2	2	2	-	2	2
	WA13	1	2	2	2	2	2	2	2	1	2	2	2
	WA14	2	2	2	2	2	2	2	2	2	2	2	2
	WA15	1	2	2	2	2	2	2	2	2	2	2	2
	WA16	1	1	1	2	1	1	2	2	1	1	2	2
	Ambrosia	0	0	1	0	1	-	-	0	-	-	-	0
	Arlet	1	1	1	2	1	2	2	1	1	1	1	1
	Cripps Pink	1	2	2	1	2	1	1	1	1	1	1	2
	EJ081	1	1	2	1	1	2	1	1	1	1	1	1
	EJ084	1	1	2	1	1	2	1	1	1	1	1	1
	EJ093	1	1	2	1	1	2	1	1	1	1	1	1
	EJ107	1	1	2	1	1	2	1	1	1	1	1	2
	EJ128	1	1	2	1	1	2	1	1	1	1	1	1
	EJ139	1	1	2	1	1	2	1	1	1	1	1	1
	EJ150	1	1	2	1	1	2	1	1	1	1	1	1
	EJ161	1	1	2	1	1	2	1	1	1	1	1	1
	EJ168	1	1	2	2	1	2	1	1	1	1	1	1
	Fireside	-	1	1	2	1	2	2	-	1	1	1	1
	Goodland	-	1	0	1	2	1	-	-	-	-	-	-
	Keepsake	1	2	2	1	2	1	1	1	1	1	1	1
	Mantet	1	2	2	0	0	0	0	0	0	0	2	0
	Minneiska	1	1	1	2	1	2	2	1	1	1	1	1
	MN1628	1	1	2	1	1	2	1	1	1	1	1	1
	MN1702	1	1	2	1	1	2	1	1	1	1	1	1
	MN1789	-	1	1	1	2	1	-	-	-	-	-	-
	MN1899	1	-	2	1	1	1	1	1	1	1	2	1
	MN1925	1	-	1	1	2	1	1	1	1	1	2	1
	MN1942	1	2	2	1	2	1	1	1	1	1	1	1
	MN1965	1	2	2	1	2	1	1	1	1	1	1	1
	MN1971	2	2	2	1	1	1	1	1	1	1	2	1
	MN1984	1	2	2	1	2	1	1	1	1	1	1	1
	MN1988	1	2	2	1	2	2	1	1	1	1	1	1
	MN1999	-	-	2	1	1	1	-	1	1	1	2	1
	MN2000	1	1	2	1	1	1	1	1	1	1	2	1
	MN2002	1	2	2	1	1	1	1	1	1	1	2	1
	MN2006	2	1	1	1	1	1	1	1	1	1	1	1
	MN2010	1	2	1	1	1	1	1	1	1	1	1	1
	MN2016	1	1	1	2	1	2	2	1	1	0	1	1
	MN2033	1	1	1	1	2	1	1	1	1	1	2	1
	MN2041	1	1	1	2	1	2	2	1	1	1	1	1
	MN2044	1	1	1	1	2	1	1	1	1	1	2	1
	MN2052	2	2	2	2	1	2	2	1	1	1	1	1
	MN2057	2	2	1	1	1	1	-	1	1	1	2	1
	MN2058	1	2	2	1	2	1	1	1	1	1	1	1
	MN2061	1	1	1	1	2	1	2	2	1	1	2	2
	MN2062	2	2	2	1	1	1	1	1	1	1	2	1
	MN2065	-	2	1	1	2	1	2	1	1	1	2	2
	MN2070	1	1	1	1	2	1	1	1	1	1	2	1
	MN2071	2	2	2	1	1	1	1	1	1	1	2	1
	MN2074	1	1	1	2	1	2	2	1	1	1	1	1
	MN2075	-	2	2	2	2	2	2	-	2	2	2	2
	MN2078	1	1	2	1	1	2	1	1	1	1	1	1
	MN2088	1	2	2	1	2	2	1	1	1	1	1	1
	MN2092	2	2	1	2	1	2	2	1	1	1	1	1
	MN2095	1	2	2	1	2	2	1	1	1	1	1	1
	MN2099	1	2	2	1	2	2	1	1	1	1	1	1
	MN2102	1	1	1	2	1	2	2	1	1	1	1	1
	MN2103	-	2	2	1	2	1	1	-	1	1	1	1
	MN2111	-	1	1	2	1	2	2	-	1	1	1	1
	MN2118	-	2	2	1	2	1	1	-	1	1	1	1
	MN2138	-	1	1	2	1	2	2	-	1	1	1	1
	MN2140	1	2	2	1	2	1	1	1	1	1	1	1
	MN2141	-	2	2	1	2	1	1	-	1	1	1	1
	MN2145	-	1	2	1	2	1	1	-	1	1	1	1
	MN2165	-	2	2	1	1	1	1	-	1	1	2	1
	MN80	1	2	2	1	2	2	1	1	1	1	1	1
	MonArk	1	1	2	1	1	2	2	1	1	1	1	1
	Northern Spy	-	1	1	1	1	1	-	-	-	-	-	-
	Paula Red	-	0	2	0	1	0	0	-	0	1	2	0
	Pinova	2	2	2	1	2	2	-	2	2	-	-	2
	Sweet Sixteen	1	1	2	1	1	2	1	1	1	1	1	1
	Wildung	1	1	1	1	2	1	1	1	1	2	2	1
0 HDI haplotype copies	Aurora Golden Gala	-	1	0	1	1	1	2	1	0	1	1	1
	Beacon	-	1	1	1	1	0	0	-	0	1	1	0
	Cortland	-	1	2	0	1	0	0	-	0	0	1	0
	Enterprise	-	1	1	1	1	1	1	-	0	0	0	0
	Fiesta	1	1	2	1	2	2	1	1	0	1	1	0
	Frostbite	0	1	2	0	1	0	0	0	0	0	0	0
	Gala	-	2	1	0	2	0	-	-	-	-	-	-
	Geneva (N97001)	1	1	2	0	1	0	0	-	0	0	1	0
	Ginger Gold	1	2	2	1	0	0	-	0	0	2	1	0
	Haralson	0	2	0	1	0	1	1	0	0	0	0	0
	Newell-Kimzey	-	0	2	0	0	1	1	-	1	1	2	1
	Kerr	1	2	1	0	0	0	0	0	0	0	1	0
	Liberty	-	1	1	1	1	2	1	-	0	0	0	0
	Minnewashta	0	0	0	1	1	1	1	0	0	0	1	0
	MN1691	-	0	0	1	1	1	1	-	0	0	1	0
	MN1764	1	1	1	0	0	0	1	0	0	0	1	0
	MN1836	0	2	2	0	1	0	0	0	0	0	0	0
	MN1837	0	0	0	0	2	0	0	0	0	0	1	0
	MN1915	0	0	1	1	0	2	1	0	0	0	0	0
	MN1937	-	0	0	1	0	1	1	1	0	0	1	0
	MN2008	0	0	1	1	1	0	0	-	0	0	2	0
	MN2015	-	0	0	1	1	0	-	-	-	-	-	-
	MN2067	1	0	0	-	1	0	-	0	-	-	-	0
	MN2096	0	0	0	1	1	1	1	0	0	1	1	0
	MN2101	1	1	0	1	0	1	2	0	0	1	1	0
	MN2107	0	0	0	1	1	0	1	1	1	1	2	1
	MN2160	-	1	1	1	1	2	1	-	0	0	0	0
	Oriole	0	0	0	1	1	0	0	0	0	1	1	0
	Pixie Crunch	0	0	2	0	0	-	0	0	0	0	0	0
	Red Baron	0	1	1	1	2	0	0	0	0	1	1	0
	Regent	0	0	1	1	1	1	1	0	0	0	1	0
	Sawa	-	1	1	0	1	0	0	-	0	0	0	0
	Sharon	0	1	2	0	1	0	0	0	0	0	0	0
	Sunrise	1	2	2	1	1	2	1	0	0	0	0	0
	Wealthy	0	0	0	1	1	1	1	0	1	1	1	0
	Williams' Pride	-	2	2	0	0	0	0	-	0	0	2	0
	W7	1	2	2	1	2	2	1	1	1	1	1	1
Overall accuracy		0.776699	0.550388	0.431818	0.648855	0.530303	0.561538	0.583333	0.820755	0.88	0.786885	0.593496	0.850394
1Expected number of high disorder incidence (HDI) haplotype copies for given individual based on results reported by Howard et al. (2018). Howard NP, van de Weg E, Tillman J, Tong CBS, Silverstein KAT, Luby JJ (2018) Two QTL characterized for soft scald and soggy breakdown in apple (Malus x domestica) through pedigree-based analysis of a large population of interconnected families. Tree Genet Gen…
2Full SNP names listed based upon names given by Chagné et al. (2012). Chagné D, Crowhurst R N, Troggio M et al. (2012) Genome-Wide SNP Detection, Validation, and Development of an 8K SNP Array for Apple. PLoS One 7(2): e31745. https://doi.org/10.1371/journal.pone.0031745
3Full SNP names listed based upon names given by Bianco et al. (2014). Bianco L, Cestaro A, Linsmith G et al. (2016) Development and validation of the Axiom Apple 480K SNP genotyping array. Plant J 86(1):62-74. https://doi.org/10.1111/tpj.13145
